# Supplementary material for: Improving the quality of malaria diagnosis in southern Africa through the development of a regional malaria slide bank
Source: Malar J. 2021 Sep 8;20:365. doi: 10.1186/s12936-021-03899-5 (PMC8424146; doi:10.1186/s12936-021-03899-5)
Supplement: Supplementary file 5 — Additional file 5. Costing for MSB set-up and annual MSB maintenance. [file 12936_2021_3899_MOESM5_ESM.xlsx]

## Sheet: Add file 5
Additional file 5. Costing for MSB set-up and annual MSB maintenance
ITEM	DESCRIPTION	COST (excl. VAT)	INITIAL/YEAR 1 COSTS		RECURRENT YEAR COSTS
			QUANTITY	TOTAL COST (excl. VAT)	QUANTITY	TOTAL COST (excl. VAT)
PERSONNEL
Excludes cost of existing staff time, training and ECAMM workshops for staff
Medical technologist	Qualified, registered	21701.4	2	43402.8	2	43402.8
				43402.8		43402.8
TRAVEL
Trip to malaria-endemix country (2-week)	2 trips (costs for 2 NICD staff + 2 local staff)	34722.2	2	69444.4	2	69444.4
				69444.4		69444.4
EQUIPMENT
Excludes cost of air-conditioned room with benches, cupboards, shelves and basin with running water
Coverslipper	Leica CV5030	24886.8	1	24886.8	0	0
Microscope	Olympus BX43	4522.92	2	9045.83	0	0
Slide storage unit (5 000 slides)	White metal, 4 drawer	2325.75	2	4651.5	0	0
Rotator	Stuart SB3 Rotator	901.832	1	901.832	0	0
pH Meter	Orion STAR A121 Portable	819.507	1	819.507	0	0
Computer	Lenovo laptop	578.704	2	1157.41	0	0
Label printer	Brady BMP51	571.354	1	571.354	0	0
Chair	Draughtsman chair, polyurethane	88.2234	2	176.447	0	0
Pipette, 1-10µl	Gilson P10	155.961	2	311.921	0	0
Pipette, 20-200µl	Gilson P200	160.59	1	160.59	0	0
Pipette, 100-1000µl	Gilson P1000	166.667	1	166.667	0	0
Pipette stand	Gilson	82.7546	1	82.7546	0	0
Thermometer	Digital, min/max	23.1481	1	23.1481	0	0
Tally counters	Analogue, mechanical, handhled	8.27546	4	33.1019	0	0
Timer	Digital	13.0787	2	26.1574	0	0
Beaker, 25ml	25ml glass	1.20139	2	2.40278	0	0
Beaker, 2L	2L plastic	13.0787	2	26.1574	0	0
Beaker, 5L	5L plastic	28.9352	2	57.8704	0	0
Measuring cylinder	10ml plastic	0.810185	2	1.62037	0	0
Measuring cylinder	1L plastic	8.7963	2	17.5926	0	0
Funnel	(for 25ml beaker)	1.27315	2	2.5463	0	0
Jumbo paper roll stand	Metal, with cutter	17.1296	1	17.1296	0	0
				43140.3		0
EQUIPMENT SERVICING
Coverslipper	Annual	202.546	0	0	1	202.546
Microscope	Annual	57.8704	0	0	2	115.741
Airconditioner	Annual	34.7222	0	0	1	34.7222
Pipette	Annual	25.8681	0	0	5	129.34
				0		482.35
COURIER/SHIPMENT FEES
Courier cost to neighbouring country	2 shipments for slide validation	92.5926	4	370.37	4	370.37
A5 pathoseals (box of 500)	6 needed	456.597	6	5.47917	6	5.47917
IATA boxes (box of 50)	3 needed	21.875	3	1.3125	3	1.3125
				377.162		377.162
CONSUMABLES
Excludes all standard laboratory safety costs e.g. PPE, biohazardous waste containers; and general stationery
Pipette tips, 1-10ul (96 per pack)	Box of 10 packs	52.6042	3	15.7812	6	31.5625
Pipette tips, 20-200ul (96 per pack)	Box of 10 packs	51.8519	1	5.18519	2	10.3704
Pipette tips, 100-1000ul (96 per pack)	Box of 10 packs	51.8519	1	5.18519	2	10.3704
Microscope slides (box of 50)	Pack of 100 boxes	375	2	750	4	1500
Coverslips 24mm x 60mm (100 each)	Box of 10	57.2917	10	572.917	20	1145.83
Whatmanns filter paper No. 1	Pack of 100, 110mm	15.3935	1	15.3935	1	15.3935
Lens tissue, 100 sheets	Fisher scientific, 12 packs	63.3681	2	10.5613	4	253.472
Slide box (for 20/25 slides)	For validation slides	4.91898	16	78.7037	4	19.6759
Slide box (for 100 slides)	For temporary storage	9.25926	100	925.926	25	231.481
3ml plastic Pasteur pipettes (sterile)	500/packet	31.4236	1	31.4236	2	62.8472
10ml pipettes (sterile)	200/box	126.447	1	126.447	1	126.447
1.8ml conical vials	100/packet	9.89583	2	19.7917	4	39.5833
1.8ml cryovials (storage)	100/packet	54.0509	1	54.0509	2	108.102
Jumbo paper roll	1 roll	23.7269	2	47.4537	4	94.9074
EDTA tubes	Pack of 100	6.36574	1	6.36574	2	12.7315
Slide labels	Brady BMP71 Labels-M71-84-499, 500/box	77.3148	11	850.463	22	1700.93
Ribbon for slide labels	Brady BMP71 Ribbon- M71-R4300	56.4236	5	282.118	10	564.236
Box labels	Brady BMP71 Labels-M71-82-499	77.3148	1	77.3148	2	154.63
Ribbon for box label	Brady BMP71 Ribbon- M71-R6000	56.4236	1	56.4236	2	112.847
Specimen collection card (DBS)	1 packet	166.146	1	166.146	2	332.292
A4 Slide holder	Flat cardboard folder, holds 20 slides	12.7315	10	127.315	0	0
Slide holder tray rack	5 shelves	88.5417	4	354.167	0	0
				4579.13		6527.71
REAGENTS
Malaria P. falciparum RDT kit	Box of 25 (ICT)	19.9653	2	39.9306	4	79.8611
Malaria PAN RDT kit	Box of 25 (ParaHIT)	27.7778	1	27.7778	2	55.5556
PCR test	Real-time malaria PCR	43.4028	55	2387.15	110	4774.31
Blood group reagents	SANBS, Anti-A, Anti-B, Anti-AB	37.037	1	37.037	2	74.0741
pH 4.0 Calibration buffer	Labotec, 15ml sachets (Box of 10)	27.662	2	55.3241	4	110.648
pH 7.0 Calibration buffer	Labotec, 15ml sachets (Box of 10)	27.662	2	55.3241	4	110.648
1M HCL	100ml	76.1574	1	76.1574	2	152.315
Na2 HPO4	100ml	76.1574	1	76.1574	2	152.315
Xylene	Merck, 2.5L	10.0116	1	10.0116	2	20.0231
Entellan mountant	Merck, 500ml	24.4213	10	244.213	20	488.426
Sorensen's buffer	DMP, 1L	2.66204	80	212.963	160	425.926
Giemsa stain	Merck, 500ml	17.5347	5	87.6736	10	175.347
Microscope oil	Merck, 10ml	16.1458	2	32.2917	4	64.5833
De-ionised H2O	20L	16.0301	1	16.0301	1	16.0301
100% Methanol	Merck, 2.5L	10.706	2	21.412	3	32.1181
70% Alcohol	DMP, 1L	1.73611	5	8.68056	8	13.8889
				3388.14		6746.06
TOTAL (US dollars)				164332		126981
Rand to dollar exchange rate at time of costing 30 Jun 2020 = 17.28
